# Supplementary material for: Bridging Traditional Modeling and Artificial Intelligence in Measles Epidemiology: Methods, Applications, and Future Directions—A Narrative Review
Source: J Clin Med. 2026 Apr 24;15(9):3242. doi: 10.3390/jcm15093242 (PMC13163489; doi:10.3390/jcm15093242)
Supplement: Supplementary file 1 [file jcm-15-03242-s001.zip]

Archive with 1 entries (1 files):
- jcm-4241571-supplementary.pdf
